# Supplementary material for: Single‐cell RNA‐sequencing analysis reveals enhanced non‐canonical neurotrophic factor signaling in the subacute phase of traumatic brain injury
Source: CNS Neurosci Ther. 2023 Jun 2;29(11):3446–59. doi: 10.1111/cns.14278 (PMC10580338; doi:10.1111/cns.14278)
Supplement: Supplementary file 1 — Table S1. [file CNS-29-3446-s001.xlsx]

## Sheet: top10_marker_genes
Supplementary Table 1. The top 10 differentially expressed genes of each cell cluster
Cell_annotation	cluster	gene	avg_log2FC	pct.1	pct.2	p_val	p_val_adj
Astrocyte1	1	Aldoc	3.10952	0.955	0.373	0	0
Astrocyte1	1	Bcan	3.11094	0.896	0.134	0	0
Astrocyte1	1	Cldn10	3.23167	0.887	0.11	0	0
Astrocyte1	1	Clu	3.14421	0.979	0.347	0	0
Astrocyte1	1	Gja1	3.26927	0.917	0.136	0	0
Astrocyte1	1	Gpr37l1	3.41268	0.944	0.151	0	0
Astrocyte1	1	Htra1	3.30231	0.91	0.143	0	0
Astrocyte1	1	Mfge8	3.3133	0.925	0.186	0	0
Astrocyte1	1	Ntsr2	3.14525	0.919	0.148	0	0
Astrocyte1	1	Ppap2b	3.30225	0.953	0.199	0	0
Astrocyte2	9	Atp1a2	1.28268	0.997	0.441	5.86531e-118	9.70827e-114
Astrocyte2	9	Atp1b2	1.09912	0.928	0.304	9.84588e-117	1.62969e-112
Astrocyte2	9	Cldn10	1.0175	0.887	0.265	3.57195e-114	5.91229e-110
Astrocyte2	9	Gja1	1.03333	0.928	0.292	1.1217e-114	1.85664e-110
Astrocyte2	9	Gpr37l1	1.05895	0.942	0.31	5.38879e-115	8.91953e-111
Astrocyte2	9	Pla2g7	0.983809	0.821	0.266	4.09072e-92	6.77096e-88
Astrocyte2	9	Ppap2b	1.23886	0.957	0.35	7.66064e-119	1.26799e-114
Astrocyte2	9	Rorb	0.986951	0.743	0.196	4.77276e-112	7.89988e-108
Astrocyte2	9	Slc1a2	1.06521	0.986	0.558	1.72257e-91	2.85121e-87
Astrocyte2	9	Slc1a3	1.13654	0.971	0.409	2.11452e-106	3.49995e-102
Astrocyte3	12	Ccnd2	3.51534	0.653	0.098	2.28073e-227	3.77506e-223
Astrocyte3	12	Fxyd6	2.92849	0.66	0.028	0	0
Astrocyte3	12	Gfap	3.63661	0.389	0.049	6.13216e-157	1.01499e-152
Astrocyte3	12	Hmgn2	3.36514	0.747	0.242	3.15013e-124	5.2141e-120
Astrocyte3	12	Igfbpl1	3.40518	0.435	0.004	0	0
Astrocyte3	12	Marcksl1	2.95826	0.656	0.098	1.69929e-234	2.81267e-230
Astrocyte3	12	Sox11	3.53696	0.509	0.032	0	0
Astrocyte3	12	Tuba1a	2.93631	0.842	0.397	2.06596e-84	3.41958e-80
Astrocyte3	12	Tubb3	3.14412	0.428	0.049	8.8652e-191	1.46737e-186
Astrocyte3	12	Tubb5	2.78561	0.688	0.362	7.75384e-60	1.28342e-55
Astrocyte4	16	Alas2	5.74334	0.853	0.009	0	0
Astrocyte4	16	Bpgm	4.71062	0.72	0.107	4.12647e-154	6.83013e-150
Astrocyte4	16	Cd24a	4.15562	0.46	0.021	6.80355e-277	1.12612e-272
Astrocyte4	16	Gypa	3.89112	0.327	0.001	0	0
Astrocyte4	16	Hba-a1	8.50056	1	0.052	0	0
Astrocyte4	16	Hba-a2	7.87026	1	0.035	0	0
Astrocyte4	16	Hbb-bs	5.24368	0.82	0.007	0	0
Astrocyte4	16	Mkrn1	4.23453	0.687	0.13	6.59848e-112	1.09218e-107
Astrocyte4	16	Snca	4.8031	0.707	0.064	5.93027e-235	9.81578e-231
Astrocyte4	16	Ube2l6	4.66008	0.767	0.049	0	0
BAM	14	Ccl24	3.06035	0.536	0.011	0	0
BAM	14	Dab2	3.6101	0.813	0.039	0	0
BAM	14	F13a1	3.42428	0.719	0.003	0	0
BAM	14	Fos	3.24984	0.647	0.118	2.4952e-155	4.13006e-151
BAM	14	Lyz2	3.64771	0.915	0.15	1.55359e-286	2.5715e-282
BAM	14	Mrc1	4.2767	0.881	0.006	0	0
BAM	14	Ms4a7	3.58327	0.779	0.005	0	0
BAM	14	Pf4	5.85763	0.979	0.015	0	0
BAM	14	Stab1	3.57191	0.83	0.067	0	0
BAM	14	Wfdc17	3.88881	0.6	0.028	0	0
Endothelial	2	Bsg	4.18909	0.991	0.667	0	0
Endothelial	2	Cldn5	5.03852	0.973	0.084	0	0
Endothelial	2	Cxcl12	3.80701	0.751	0.041	0	0
Endothelial	2	Egfl7	3.39136	0.803	0.045	0	0
Endothelial	2	Itm2a	4.59754	0.929	0.077	0	0
Endothelial	2	Ly6a	4.42817	0.939	0.072	0	0
Endothelial	2	Ly6c1	4.90126	0.954	0.074	0	0
Endothelial	2	Pglyrp1	3.52368	0.755	0.031	0	0
Endothelial	2	Pltp	3.5489	0.842	0.054	0	0
Endothelial	2	Slco1a4	3.78058	0.833	0.031	0	0
Epemdymal	17	1110017D15Rik	3.63649	0.942	0.008	0	0
Epemdymal	17	1700094D03Rik	4.04444	0.977	0.026	0	0
Epemdymal	17	Ccdc153	4.65295	1	0.002	0	0
Epemdymal	17	Dbi	3.88731	0.988	0.55	9.59258e-61	1.58776e-56
Epemdymal	17	Dynlrb2	3.56304	0.93	0.007	0	0
Epemdymal	17	Meig1	3.33561	0.942	0.004	0	0
Epemdymal	17	Mia	3.84391	0.849	0.011	0	0
Epemdymal	17	Nnat	4.66048	0.953	0.085	3.11016e-207	5.14793e-203
Epemdymal	17	Rarres2	4.14758	0.953	0.045	0	0
Epemdymal	17	Tmem212	4.0136	0.93	0.001	0	0
Microglia1	0	C1qa	2.67831	0.999	0.412	0	0
Microglia1	0	C1qb	2.57914	0.999	0.408	0	0
Microglia1	0	C1qc	2.71833	0.998	0.376	0	0
Microglia1	0	Cx3cr1	2.92377	0.939	0.217	0	0
Microglia1	0	Gpr34	2.75295	0.917	0.209	0	0
Microglia1	0	Hexb	2.75342	0.995	0.374	0	0
Microglia1	0	Olfml3	2.53887	0.889	0.204	0	0
Microglia1	0	P2ry12	3.01136	0.976	0.262	0	0
Microglia1	0	Selplg	2.86207	0.961	0.248	0	0
Microglia1	0	Tmem119	2.81316	0.931	0.209	0	0
Microglia2	5	Ccl3	1.41333	0.618	0.08	0	0
Microglia2	5	Ccl4	1.39399	0.757	0.074	0	0
Microglia2	5	Ftl1	1.1468	0.999	0.888	0	0
Microglia2	5	Hspa1a	1.62031	0.766	0.12	0	0
Microglia2	5	Hspa8	0.906171	0.91	0.675	1.82621e-193	3.02275e-189
Microglia2	5	Mbp	1.8171	0.982	0.355	0	0
Microglia2	5	Rgs1	1.0048	0.256	0.043	2.14248e-240	3.54623e-236
Microglia2	5	Rhob	0.947319	0.773	0.451	1.6321e-169	2.70145e-165
Microglia2	5	Sgk1	1.01168	0.556	0.222	3.82381e-182	6.32917e-178
Microglia2	5	Ttr	1.01585	0.981	0.172	0	0
Microglia3	6	B2m	2.09101	0.997	0.698	0	0
Microglia3	6	Bst2	2.03797	0.834	0.197	0	0
Microglia3	6	Ccl12	3.3279	0.601	0.094	0	0
Microglia3	6	Cd52	2.43953	0.899	0.208	0	0
Microglia3	6	Cst7	3.01993	0.574	0.028	0	0
Microglia3	6	Ctsb	2.09611	0.991	0.662	0	0
Microglia3	6	H2-D1	2.0277	0.949	0.411	0	0
Microglia3	6	Ifi27l2a	2.53279	0.682	0.09	0	0
Microglia3	6	Lgals3bp	2.2458	0.799	0.113	0	0
Microglia3	6	Lyz2	1.81327	0.742	0.139	0	0
Neuron1	3	5031426D15Rik	3.38694	0.559	0.035	0	0
Neuron1	3	A230073K19Rik	3.16649	0.506	0.019	0	0
Neuron1	3	Ahi1	3.65247	0.735	0.089	0	0
Neuron1	3	Arpp21	3.23256	0.642	0.072	0	0
Neuron1	3	Gria3	3.42566	0.618	0.038	0	0
Neuron1	3	Meg3	5.66649	0.996	0.148	0	0
Neuron1	3	Miat	3.30101	0.561	0.028	0	0
Neuron1	3	R3hdm1	3.40082	0.643	0.09	0	0
Neuron1	3	Rian	3.57999	0.684	0.043	0	0
Neuron1	3	Snhg11	5.1474	0.991	0.098	0	0
Neuron2	7	Atp1b1	2.89363	0.771	0.221	3.95281e-306	6.54269e-302
Neuron2	7	Cck	4.26362	0.737	0.1	0	0
Neuron2	7	Ly6h	3.23366	0.733	0.063	0	0
Neuron2	7	Nell2	3.0202	0.638	0.017	0	0
Neuron2	7	Olfm1	2.73324	0.792	0.1	0	0
Neuron2	7	Pcsk1n	2.88668	0.943	0.333	0	0
Neuron2	7	Rtn1	3.95661	0.841	0.189	0	0
Neuron2	7	Slc17a7	2.7868	0.742	0.081	0	0
Neuron2	7	Syp	2.68229	0.69	0.058	0	0
Neuron2	7	Syt1	2.90505	0.753	0.084	0	0
Neuron3	18	Cck	4.2857	0.481	0.113	4.68543e-19	7.75532e-15
Neuron3	18	Cnr1	4.21459	0.692	0.023	1.01075e-219	1.673e-215
Neuron3	18	Gad1	4.72679	0.962	0.014	0	0
Neuron3	18	Gad2	4.04988	0.923	0.009	0	0
Neuron3	18	Ly6h	3.55561	0.962	0.076	4.56732e-136	7.55983e-132
Neuron3	18	Npy	6.52473	0.577	0.014	1.12528e-247	1.86257e-243
Neuron3	18	Resp18	4.18056	0.827	0.015	0	0
Neuron3	18	Rtn1	3.45083	0.981	0.202	2.13776e-62	3.53842e-58
Neuron3	18	Syt1	3.68922	0.981	0.097	3.56312e-115	5.89767e-111
Neuron3	18	Vip	5.84652	0.25	0.004	2.31869e-171	3.83789e-167
Oligodendrocyte	4	Sept9	4.10024	0.928	0.094	0	0
Oligodendrocyte	4	Cldn11	5.06627	0.989	0.068	0	0
Oligodendrocyte	4	Cnp	4.55472	0.952	0.179	0	0
Oligodendrocyte	4	Cryab	4.61685	0.95	0.169	0	0
Oligodendrocyte	4	Mal	4.70611	0.957	0.083	0	0
Oligodendrocyte	4	Mobp	4.50612	0.898	0.037	0	0
Oligodendrocyte	4	Mog	4.03736	0.948	0.022	0	0
Oligodendrocyte	4	Opalin	4.18597	0.873	0.024	0	0
Oligodendrocyte	4	Plp1	6.49277	1	0.198	0	0
Oligodendrocyte	4	Qdpr	3.9432	0.899	0.144	0	0
Other BMDC	8	Cd74	6.50908	0.739	0.069	0	0
Other BMDC	8	Cd79a	3.37935	0.335	0.002	0	0
Other BMDC	8	H2-Aa	5.24594	0.591	0.015	0	0
Other BMDC	8	H2-Ab1	5.21811	0.604	0.025	0	0
Other BMDC	8	H2-Eb1	4.86765	0.573	0.015	0	0
Other BMDC	8	Ly6d	3.25569	0.309	0.002	0	0
Other BMDC	8	Lyz2	3.66419	0.522	0.151	5.69663e-113	9.42906e-109
Other BMDC	8	Msrb1	3.14176	0.465	0.115	7.89601e-120	1.30695e-115
Other BMDC	8	Plac8	3.66655	0.458	0.008	0	0
Other BMDC	8	S100a11	3.40125	0.604	0.091	2.12033e-265	3.50957e-261
Pericyte	15	Acta2	5.61655	0.444	0.019	0	0
Pericyte	15	Cald1	3.95655	0.826	0.066	0	0
Pericyte	15	Crip1	4.7802	0.614	0.158	7.89495e-95	1.30677e-90
Pericyte	15	Higd1b	4.14856	0.671	0.021	0	0
Pericyte	15	Igfbp7	4.15623	0.986	0.119	0	0
Pericyte	15	Myl9	5.15617	0.816	0.036	0	0
Pericyte	15	Ndufa4l2	4.0558	0.691	0.018	0	0
Pericyte	15	Tagln	4.93284	0.391	0.009	0	0
Pericyte	15	Tpm2	4.04789	0.459	0.014	0	0
Pericyte	15	Vtn	5.91308	0.691	0.048	0	0
T cell	10	AW112010	4.75404	0.872	0.104	0	0
T cell	10	Ccl5	6.3696	0.619	0.04	0	0
T cell	10	Cd52	3.37545	0.966	0.219	0	0
T cell	10	Gzma	5.63633	0.394	0.004	0	0
T cell	10	Lgals1	3.40029	0.6	0.107	2.70124e-194	4.4711e-190
T cell	10	Ly6c2	3.17946	0.422	0.004	0	0
T cell	10	Ms4a4b	4.01142	0.809	0.003	0	0
T cell	10	Nkg7	4.89745	0.722	0.004	0	0
T cell	10	Ptprcap	3.11643	0.716	0.007	0	0
T cell	10	Tmsb10	3.56558	0.994	0.421	4.60586e-234	7.62362e-230
Unknown1	11	Apod	4.63688	0.847	0.11	0	0
Unknown1	11	Col1a2	3.32785	0.717	0.015	0	0
Unknown1	11	Dcn	4.29129	0.658	0.009	0	0
Unknown1	11	Igfbp6	3.81755	0.655	0.025	0	0
Unknown1	11	Mgp	5.23675	0.717	0.055	0	0
Unknown1	11	Nbl1	3.52884	0.814	0.046	0	0
Unknown1	11	Ptgds	5.83089	0.906	0.191	1.79329e-273	2.96826e-269
Unknown1	11	Slc38a2	3.11253	0.651	0.105	2.1325e-234	3.52972e-230
Unknown1	11	Spp1	3.39853	0.456	0.019	0	0
Unknown1	11	Vtn	3.10738	0.339	0.049	2.10909e-118	3.49096e-114
Unknown2	13	1500015O10Rik	3.1549	0.63	0.018	0	0
Unknown2	13	Atp5g1	3.61934	0.973	0.434	1.46074e-180	2.41782e-176
Unknown2	13	Calml4	3.77807	0.848	0.007	0	0
Unknown2	13	Chchd10	3.31915	0.977	0.325	2.89156e-202	4.78611e-198
Unknown2	13	Cox6b2	3.03185	0.696	0.036	0	0
Unknown2	13	Enpp2	3.7676	0.716	0.122	3.71913e-194	6.1559e-190
Unknown2	13	Pcp4	2.99579	0.685	0.067	0	0
Unknown2	13	Ppp1r1b	2.84154	0.728	0.044	0	0
Unknown2	13	Rbp1	2.94913	0.77	0.085	0	0
Unknown2	13	Ttr	8.26495	1	0.205	0	0
