# Supplementary material for: Single‐cell RNA‐sequencing analysis reveals enhanced non‐canonical neurotrophic factor signaling in the subacute phase of traumatic brain injury
Source: CNS Neurosci Ther. 2023 Jun 2;29(11):3446–59. doi: 10.1111/cns.14278 (PMC10580338; doi:10.1111/cns.14278)
Supplement: Supplementary file 2 — Table S2. [file CNS-29-3446-s006.xlsx]

## Sheet: Sheet1
Supplementary Table 2. List of primary and secondary antibodies
Antibody	Brand	Cat. NO.	Application	Dilution
primary antibodies
Rabbit anti-MDK	Proteintech	11009-1-AP	IF/WB	1:300/1:1000
Rabbit anti-PSAP	ABclonal	A1918	IF/WB	1:600/1:2000
Rabbit anti-PTN	Bioss	21929R	IF	1:300
Rabbit anti-PTN	BBI	D161096	WB	1:1000
Rabbit anti-GAP43	HuaBio	ET1610-94	IF	1:500
Mouse anti-NeuN	Proteintech	66836-1-Ig	IF	1:600
CoraLite® Plus 488-conjugated Mouse anti-NeuN	Proteintech	CL488-66836	IF	1:600
Mouse anti-GFAP	Beyotime	AF0156	IF	1:600
Goat anti-IBA1	Novus Biologicals	NB100-1028	IF	1:600
Secondary antibodies for IF
Alexa fluor 594 conjugated goat anti-rabbit IgG	Bioss	bs-0295G-AF594	IF	1:300
Alexa fluor 488 conjugated goat anti-mouse IgG	Bioss	bs-0296G-AF488	IF	1:300
Alexa fluor 488 conjugated donkey anti-mouse IgG	Yeasen	3410ES60	IF	1:300
Alexa fluor 594 conjugated donkey anti-rabbit IgG	Boster	BA1147	IF	1:300
Alexa 647 conjugated donkey anti-goat IgG	Jackson Immuno Research	705-605-003	IF	1:500
Secondary antibodies for Western blot
HRP conjugated goat anti-mouse IgG	Proteintech	SA00001-1	WB	1:10000
HRP conjugated goat anti-rabbit IgG	Proteintech	SA00001-2	WB	1:10000
