# Supplementary material for: Single‐cell RNA‐sequencing analysis reveals enhanced non‐canonical neurotrophic factor signaling in the subacute phase of traumatic brain injury
Source: CNS Neurosci Ther. 2023 Jun 2;29(11):3446–59. doi: 10.1111/cns.14278 (PMC10580338; doi:10.1111/cns.14278)
Supplement: Supplementary file 3 — Table S3. [file CNS-29-3446-s007.xlsx]

## Sheet: Sheet1
Supplementary Table 2. List of qPCR primers
Gene	Forward primer	Reverse Primer
Il1b	TGGACCTTCCAGGATGAGGACA	GTTCATCTCGGAGCCTGTAGTG
Il4	GGTCTCAACCCCCAGCTAGT	GCCGATGATCTCTCTCAAGTGAT
Il6	TAGTCCTTCCTACCCCAATTTCC	TTGGTCCTTAGCCACTCCTTC
Il10	CGGGAAGACAATAACTGCACCC	CGGTTAGCAGTATGTTGTCCAGC
Il13	CCTGGCTCTTGCTTGCCTT	GGTCTTGTGTGATGTTGCTCA
Ccl2	CAGGTCCCTGTCATGCTTCT	GTGGGGCGTTAACTGCATCT
Tnfa	AGACCCTCACACTCAGATCATCTTC	TTGCTACGACGTGGGCTACA
Tgfb	TGATACGCCTGAGTGGCTGTCT	CACAAGAGCAGTGAGCGCTGAA
Nos2	GTTCTCAGCCCAACAATACAAGA	GTGGACGGGTCGATGTCAC
Cd86	CCTGTATAAGGACGCCCAGG	CACACAAGCACAGCAGCATT
Cd206	CTCTGTTCAGCTATTGGACGC	CGGAATTTCTGGGATTCAGCTTC
Arg1	CTCCAAGCCAAAGTCCTTAGAG	AGGAGCTGTCATTAGGGACATC
